# Supplementary material for: Regorafenib inhibits EphA2 phosphorylation and leads to liver damage via the ERK/MDM2/p53 axis
Source: Nat Commun. 2023 May 13;14:2756. doi: 10.1038/s41467-023-38430-8 (PMC10182995; doi:10.1038/s41467-023-38430-8)
Supplement: Supplementary file 4 — Source Data [file 41467_2023_38430_MOESM4_ESM.xlsx]

## Sheet: Figure 1b
Figure 1b
C57/BL6J mice ALT（U/L）				C57/BL6J mice AST（U/L）
Group	No.	ALT (U/L)		Group	No.	AST (U/L)
vehicle	1	24.9		vehicle	1	101.7
	2	32.4			2	117.4
	3	30			3	103.4
	4	21.3			4	98.8
	5	33.7			5	123.3
	6	29.2			6	107.06
	7	30.21			7	91.16
	8	29.15			8	101.76
Regora	1	62.6		Regora	1	167.7
	2	66.8			2	170
	3	67.6			3	177.5
	4	82.1			4	148.7
	5	75.1			5	168.4
	6	67.7			6	152.6
	7	86.9			7	236
	8	59.4			8	176.7

## Sheet: Figure 1c1
Figure 1c
	Survival rates of HPH
	Survival rates	Control	Regora 8 μM
	HPH-1	100	42.353
	HPH-2	100	12.0363
	HPH-3	100	62.002

## Sheet: Figure 1d
Figure 1d
Annexin V-FITC
Apoptosis rates (%)	Regora (μM ) for 24 h
	0	1	2	4	8
1st	4.39	4.57	4.22	28.21	29.07
2nd	3.77	4.48	6.75	8.53	34.43
3rd	4.1	5	8.04	9.7	47.53
Apoptosis rates (%)	Regora (μM ) for 48 h
	0	1	2	4	8
1st	7.17	5.8	5.69	64.29	62.23
2nd	3.18	4.69	24.91	47.29	59.22
3rd	3.79	5.24	30.52	66.88	75.35

## Sheet: Figure 1e
Figure 1e
JC-1
Regora (μM ) for 12 h	1st		2nd		3rd
	Red positive cell (%)	Green positive cell (%)	Red positive cell (%)	Green positive cell (%)	Red positive cell (%)	Green positive cell (%)
0	91.92	8.01	92.47	7.56	98.34	1.33
1	87.22	12.66	88.72	11.5	96.17	3.07
2	89.3	10.44	91.1	9.23	89.77	8.23
4	92.25	6.84	94.11	6.45	58.25	36.99
8	38.74	56.7	45.07	57.89	0.49	99.41
Regora (μM ) for 24 h	1st		2nd		3rd
	Red positive cell (%)	Green positive cell (%)	Red positive cell (%)	Green positive cell (%)	Red positive cell (%)	Green positive cell (%)
0	88.33	11.66	89.28	10.82	92.93	5.53
1	74.66	25.3	77.04	23.26	93.82	4.79
2	73.97	25.62	78.83	21.99	89.35	8.77
4	83.95	13.85	87.6	13.45	28.86	67
8	25.81	70.21	31.87	70.66	0.42	99.43

## Sheet: Figure 1g
Figure 1g
	ATP concentration of HL-7702
	ATP (nmol/mg)	Regora (μM)
		0	1	2	4	8
	1st	6.95125	6.44782	6.61993	4.56552	1.20827
	2nd	6.51637	6.49287	4.24796	3.46556	0.06809
	3rd	6.50238	5.33573	4.59983	4.3625	0.220288

## Sheet: Figure 1h
Figure 1h
	TUNEL+ Cell ratio (%)
	No.	Vehicle	Regora
	1	0.469128	8.5758
	2	0.11583	7.01861
	3	0.363757	10.241
	4	0.133869	8.22785
	5	0.623475	12.1951

## Sheet: Figure 1i
Figure 1i
	c-PARP/GAPDH protein expression of mice
	NO.	Vehicle	Regora
	1	0.586974	3.19989
	2	0.499348	3.18449
	3	0.906512	1.91924
	4	2.27194	3.69061
	5	0.735223	1.26496

## Sheet: Figure 2a
Figure 2a
	p53/GAPDH protein expression of mice
	NO.	Vehicle	Regora
	1	0.371657	7.94614
	2	1.03216	3.84945
	3	1.29499	5.88638
	4	0.652035	5.20841
	5	1.57954	4.91223
	6	1.06962	4.05535

## Sheet: Figure 2b
Figure 2b
	p53/GAPDH protein expression of HPH
	Fold change	Regora (μM)
		0	1	2	4	8
	HPH-1	1	1.15422	1.01356	1.54145	2.25206
	HPH-2	1	1.58632	1.64169	2.10014	2.59262
	HPH-3	1	1.8643	1.7474	1.53442	2.11541

## Sheet: Figure 2c
Figure 2c
	Survival rates of HL-7702
	Survival rates (%)	NC	NC + Regora	sip53#1	sip53#1+ Regora	sip53#2	sip53#2 + Regora
	1st	100	53.5254	100.296	79.3747	97.88	76.22
	2nd	100	39.6183	91.6391	72.1425	93.3636	73.8466
	3rd	100	43.2956	91.6754	74.9677	93.2745	73.0221

[truncated: 59 more sheets: Figure 2d, Figure 2e, Figure 2f, Figure 2h, Figure 2i, Figure 2j, Figure 2k, Figure 2l, Figure 3b, Figure 3c, Figure 3d, Figure 3e, Figure 3g, Figure 3h, Figure 3i, Figure 3j, Figure 4b, Figure 4c, Figure 4d, Figure 4f …]
